# Supplementary material for: CRISPR/Cas9 Ribonucleoprotein Delivery Enhanced by Lipo-Xenopeptide Carriers and Homology-Directed Repair Modulators: Insights from Reporter Cell Lines
Source: Int J Mol Sci. 2025 May 3;26(9):4361. doi: 10.3390/ijms26094361 (PMC12073011; doi:10.3390/ijms26094361)
Supplement: Supplementary file 1 [file ijms-26-04361-s001.zip]

Archive with 1 entries (1 files):
- ijms-3556183-supplementary.pdf
